# Supplementary material for: Chikungunya Beyond the Tropics: Where and When Do We Expect Disease Transmission in Europe?
Source: Viruses. 2021 May 29;13(6):1024. doi: 10.3390/v13061024 (PMC8226708; doi:10.3390/v13061024)
Supplement: Supplementary file 1 [file viruses-13-01024-s001.zip]

Archive with 11 entries (10 files):
- Figure S1.pdf
- Figure S2.png
- Figure S3.pdf
- Figure S4.pdf
- Figure S5.pdf
- Table S1.pdf
- Table S2.pdf
- __MACOSX/
- __MACOSX/._Figure S2.png
- __MACOSX/._Figure S4.pdf
- __MACOSX/._Figure S5.pdf
